# Supplementary material for: Untying the Gordian knot of plastid phylogenomic conflict: A case from ferns
Source: Front Plant Sci. 2022 Nov 24;13:918155. doi: 10.3389/fpls.2022.918155 (PMC9730426; doi:10.3389/fpls.2022.918155)
Supplement: Supplementary Table 1 — List of 72 studied taxa including voucher information and GenBank accession numbers. [file Table_1.xlsx]

## Sheet: TableS1
Table S1. List of 72 studied taxa including voucher information and GenBank accession numbers
No.	Family	Genus	Species	Collection No.	Herbarium	GenBank No.	Length (bp)	GC (%)	LSC (bp)	LSC (%)	GC (%)	SSC (bp)	SSC (%)	GC (%)	IR (bp)	IR (%)	GC (%)	Average coverage	4 kb Inversion
1	Arthropteridaceae	Arthropteris	Arthropteris palisotii	WQ240	KUN	MT130588	149900	0.407	81092	54.0974	0.393	21878	14.5951	0.451	23465	15.6538	0.451	89.4	N
2	Aspleniaceae	Asplenium	Asplenium nidus	SS Liu 2020	Sun Yat-sen University	NC_045119	156173	0.409	89014	56.997	0.399	21491	13.761	0.446	22834	14.621	0.446	N/A	N
3	Athyriaceae	Diplazium	Diplazium velaminosum	Liu B 26500	PE	MN615829	141226	0.439	72698	51.4764	0.432	21550	15.2592	0.457	23489	16.6322	0.457	N/A	N
4	Blechnaceae	Stenochlaena	Stenochlaena palustris	FB786	KUN	MT130594	159075	0.408	81600	51.2966	0.393	22961	14.4341	0.447	27257	17.1347	0.447	N/A	N
5	Cyatheaceae	Alsophila	Alsophila podophylla	SS Liu 201610	Sun Yat-sen University	MG262389	166151	0.419	86762	52.2188	0.4	21641	13.0249	0.462	28874	17.3782	0.462	N/A	N
6	Cystopteridaceae	Gymnocarpium	Gymnocarpium oyamense	Lu633	KUN	MT130632	151305	0.428	82724	54.6737	0.42	23155	15.3035	0.453	22713	15.0114	0.453	N/A	N
7	Davalliaceae	Davallia	Davallia solida	HBG_0044-0736	TUR	NC_044688	152479	0.412	81799	53.6461	0.396	25704	16.8574	0.452	22488	14.7483	0.452	N/A	N
8	Dennstaedtiaceae	Blotiella	Blotiella glabra	ZXC9122	PE	OP168835	153082	0.433	85746	56.0131	0.428	21446	14.0095	0.457	22945	14.9887	0.457	337.4	Y
9	Dennstaedtiaceae	Dennstaedtia	Dennstaedtia auriculata	M6224073	MISSOURI BOTANICAL GARDEN HERBARIUM	OP168837	140998	0.425	76085	53.9618	0.417	19405	13.7626	0.45	22754	16.1378	0.45	309.9	N
10	Dennstaedtiaceae	Dennstaedtia	Dennstaedtia bipinnata	M5306675	MISSOURI BOTANICAL GARDEN HERBARIUM	OP168838	148850	0.423	75880	50.9775	0.414	21214	14.2519	0.45	25878	17.3853	0.45	228.2	Y
11	Dennstaedtiaceae	Dennstaedtia	Dennstaedtia cicutaria	M6262514	MISSOURI BOTANICAL GARDEN HERBARIUM	OP168839	154863	0.428	87202	56.3091	0.415	19738	12.7455	0.458	24669	15.9296	0.458	223.2	N
12	Dennstaedtiaceae	Dennstaedtia	Dennstaedtia dissecta 1	M6476919	MISSOURI BOTANICAL GARDEN HERBARIUM	OP168840	156278	0.423	77690	49.7127	0.416	21642	13.8484	0.449	27766	17.7671	0.449	263.4	N
13	Dennstaedtiaceae	Dennstaedtia	Dennstaedtia dissecta	M6398052	MISSOURI BOTANICAL GARDEN HERBARIUM	OP168841	156211	0.423	88740	56.8078	0.418	21603	13.8294	0.447	22934	14.6814	0.447	1846.8	N
14	Dennstaedtiaceae	Dennstaedtia	Dennstaedtia sp.	M1630182	MISSOURI BOTANICAL GARDEN HERBARIUM	OP168851	155578	0.428	88471	56.866	0.426	21283	13.68	0.45	22912	14.727	0.45	89.4	N
15	Dennstaedtiaceae	Dennstaedtia	Dennstaedtia glauca	M5945067	MISSOURI BOTANICAL GARDEN HERBARIUM	OP168842	152214	0.425	84736	55.669	0.42	21798	14.3206	0.448	22840	15.0052	0.448	388.7	N
16	Dennstaedtiaceae	Dennstaedtia	Dennstaedtia globulifera	M6387844	MISSOURI BOTANICAL GARDEN HERBARIUM	OP168843	163995	0.423	82414	50.254	0.41	21153	12.8986	0.454	30214	18.4237	0.454	161.6	Y
17	Dennstaedtiaceae	Dennstaedtia	Dennstaedtia melanostipes	CFH00231	CHENSHAN HERBARIUM	OP168844	148615	0.442	82369	55.4244	0.437	17592	11.8373	0.46	24327	16.3691	0.46	557.8	Y
18	Dennstaedtiaceae	Dennstaedtia	Dennstaedtia scabra var. glabrescens	C087	CHENSHAN HERBARIUM	OP168848	153345	0.442	82553	53.8348	0.436	21340	13.9163	0.463	24726	16.1244	0.463	609.3	Y
19	Dennstaedtiaceae	Dennstaedtia	Dennstaedtia obtustifolia	M6210260	MISSOURI BOTANICAL GARDEN HERBARIUM	OP168845	159275	0.424	84677	53.164	0.413	21102	13.2488	0.456	26748	16.7936	0.456	532.4	Y
20	Dennstaedtiaceae	Dennstaedtia	Dennstaedtia producta	M5042288	MISSOURI BOTANICAL GARDEN HERBARIUM	OP168846	128917	0.425	71366	55.3581	0.416	10046	7.79261	0.445	23753	18.425	0.445	-241.8	N
21	Dennstaedtiaceae	Dennstaedtia	Dennstaedtia punctilobuda	M3249114	MISSOURI BOTANICAL GARDEN HERBARIUM	OP168847	150569	0.443	81028	53.8145	0.439	21575	14.329	0.459	23983	15.9282	0.459	423.3	Y
22	Dennstaedtiaceae	Dennstaedtia	Dennstaedtia scabra	ZXL06556	CHENSHAN HERBARIUM	OP168849	153185	0.441	82722	54.0014	0.436	21599	14.0999	0.459	24432	15.9493	0.459	302.1	Y
23	Dennstaedtiaceae	Dennstaedtia	Dennstaedtia scandens	1760Y031	CHENSHAN HERBARIUM	OP168850	150224	0.42	82580	54.9712	0.414	21676	14.4291	0.447	22984	15.2998	0.447	491	N
24	Dennstaedtiaceae	Dennstaedtia	Dennstaedtia spinosa	M5938218	MISSOURI BOTANICAL GARDEN HERBARIUM	OP168852	168608	0.431	82202	48.7533	0.418	21632	12.8298	0.458	32387	19.2085	0.458	820.3	N
25	Dennstaedtiaceae	Dennstaedtia	Dennstaedtia sprucei	M5833853	MISSOURI BOTANICAL GARDEN HERBARIUM	OP168853	158206	0.424	90572	57.2494	0.419	21578	13.6392	0.449	23028	14.5557	0.449	575	N
26	Dennstaedtiaceae	Dennstaedtia	Dennstaedtia vagans	M4831211	MISSOURI BOTANICAL GARDEN HERBARIUM	OP168854	150134	0.423	83881	55.8708	0.417	21431	14.2746	0.449	22411	14.9273	0.449	105.6	N
27	Dennstaedtiaceae	Dennstaedtia	Dennstaedtia werckleana	M6397077	MISSOURI BOTANICAL GARDEN HERBARIUM	OP168855	155272	0.423	87847	56.5762	0.417	21577	13.8963	0.449	22923	14.7631	0.449	837.8	N
28	Dennstaedtiaceae	Dennstaedtia	Dennstaedtia wilfordii	JSL5995	CHENSHAN HERBARIUM	P168856	156889	0.443	90335	57.5789	0.441	21578	13.7537	0.458	22488	14.3337	0.458	612.9	Y
29	Dennstaedtiaceae	Dennstaedtia	Dennstaedtia appendiculata	RS264	CHENSHAN HERBARIUM	OP168836	152343	0.445	82083	53.8804	0.438	21392	14.042	0.469	24434	16.0388	0.469	478.8	Y
30	Dennstaedtiaceae	Histiopteris	Histiopteris incisa	SS Liu 20161012	Sun Yat-sen University	NC_040220	160567	0.43	84897	52.8733	0.418	21432	13.3477	0.464	27119	16.8895	0.464	N/A	N
31	Dennstaedtiaceae	Hiya	Hiya brooksia	SG1731	CHENSHAN HERBARIUM	OL854222	152827	0.431	84013	54.9726	0.428	21544	14.097	0.45	23000	15.0497	0.45	N/A	N
32	Dennstaedtiaceae	Hiya	Hiya sp.	ferns_Hiya_1	N/A	OP168857	155345	0.426	86229	55.5081	0.421	21470	13.8209	0.451	23823	15.3355	0.451	394.8	N
33	Dennstaedtiaceae	Hypolepis	Hypolepis resistens	TWJ6	CHENSHAN HERBARIUM	OP168858	151534	0.423	84958	56.0653	0.418	21406	14.1262	0.447	22585	14.9042	0.447	203.9	N
34	Dennstaedtiaceae	Hypolepis	Hypolepis sparsisora	SG1263	CHENSHAN HERBARIUM	MN542894	150839	0.424	84285	55.8775	0.419	21390	14.1807	0.448	22582	14.9709	0.448	N/A	N
35	Dennstaedtiaceae	Microlepia	Microlepia hancei	CFH1492	CHENSHAN HERBARIUM	OP168859	150620	0.437	82980	55.0923	0.433	21626	14.358	0.457	23007	15.2749	0.457	547.8	Y
36	Dennstaedtiaceae	Microlepia	Microlepia hookeriana	CFH1453	CHENSHAN HERBARIUM	OP168860	144884	0.439	77235	53.3082	0.435	21709	14.9837	0.456	22970	15.8541	0.456	74.9	Y
37	Dennstaedtiaceae	Microlepia	Microlepia marginata	KUN	FB219	MT130649	151113	0.444	81389	53.8597	0.441	21704	14.3628	0.457	24010	15.8888	0.457	N/A	N
38	Dennstaedtiaceae	Microlepia	Microlepia tenera	KY1426	CHENSHAN HERBARIUM	OP168861	149840	0.434	82508	55.0641	0.428	21270	14.1951	0.455	23031	15.3704	0.455	600	Y
39	Dennstaedtiaceae	Paesia	Paesia radula	SG1752	CHENSHAN HERBARIUM	OP168864	151051	0.43	83851	55.5117	0.426	21480	14.2204	0.451	22860	15.134	0.451	504.2	N
40	Dennstaedtiaceae	Pteridium	Pteridium aquilinum	N/A	N/A	NC_014348	152362	0.415	84335	55.3517	0.408	21259	13.953	0.444	23384	15.3477	0.444	N/A	N
41	Dennstaedtiaceae	Pteridium	Pteridium esculentum	SG1716	CHENSHAN HERBARIUM	OP168865	151923	0.415	83953	55.2602	0.408	21405	14.0894	0.443	23230	15.2906	0.443	349.6	N
42	Dennstaedtiaceae	Monachosorum	Monachosorum flagellare	JSL5972	CHENSHAN HERBARIUM	OP168862	153027	0.454	84074	54.9406	0.449	21640	14.1413	0.469	23658	15.46	0.469	205.5	N
43	Dennstaedtiaceae	Monachosorum	Monachosorum maximowiczii	JSL5309	CHENSHAN HERBARIUM	OP168863	151080	0.455	82793	54.8008	0.452	21581	14.2845	0.463	23353	15.4574	0.463	412.6	N
44	Desmophlebiaceae	Desmophlebium	Desmophlebium lechleri	CM1170	RB	MT130626	169014	0.436	92787	54.899	0.433	29363	17.3731	0.449	23429	13.8622	0.449	N/A	N
45	Didymochlaenaceae	Didymochlaena	Didymochlaena truncatula	FB891	KUN	MT130600	161440	0.416	89069	55.1716	0.407	21571	13.3616	0.451	25400	15.7334	0.451	N/A	N
46	Diplaziopsidaceae	Diplaziopsis	Diplaziopsis brunoniana	FB070	KUN	MT130567	151524	0.426	83245	54.9385	0.42	23264	15.3533	0.449	22505	14.8524	0.449	N/A	N
47	Dryopteridaceae	Dryopteris	Dryopteris crassirhizoma	Liubaodong003-3	KUN	MT130689	149463	0.432	82495	55.1943	0.426	21764	14.5615	0.455	22519	15.0666	0.455	N/A	N
48	Hemidictyaceae	Hemidictyum	Hemidictyum marginatum	CM1429	RB	MT130628	156887	0.422	82503	52.5875	0.411	23080	14.7112	0.454	25652	16.3506	0.454	N/A	N
49	Hypodematiaceae	Leucostegia	Leucostegia immersa	FB608	KUN	MT130653	153674	0.402	81588	53.0916	0.387	25620	16.6717	0.442	23147	15.0624	0.442	N/A	N
50	Lindsaeaceae	Odontosoria	Odontosoria chinensis	SS Liu 20161010	Sun Yat-sen University	MG913608	156293	0.404	85248	54.5437	0.393	20649	13.2117	0.442	25198	16.1223	0.442	N/A	N
51	Lindsaeaceae	Lindsaea	Lindsaea linearis	Braggins 589	AUU	NC_044681	149256	0.398	81226	54.4206	0.387	20592	13.7964	0.436	23719	15.8915	0.436	N/A	N
52	Lomariopsidaceae	Lomariopsis	Lomariopsis cochinchinensis	WQ243	KUN	MT130608	158723	0.414	90959	57.3068	0.407	21911	13.8046	0.453	22690	14.2953	0.453	N/A	N
53	Nephrolepidaceae	Nephrolepis	Nephrolepis cordifolia	DXY1	KUN	MT130673	149197	0.394	82099	55.0272	0.378	21604	14.4802	0.443	22700	15.2148	0.443	N/A	N
54	Oleandraceae	Oleandra	Oleandra wallichii	FB484	KUN	MT130650	152695	0.414	84280	55.195	0.404	21591	14.14	0.45	23412	15.3325	0.45	N/A	N
55	Onocleaceae	Matteuccia	Matteuccia struthiopteris	FB854	KUN	MT130666	151078	0.443	82020	54.2898	0.438	23236	15.3801	0.461	22911	15.165	0.461	N/A	N
56	Polypodiaceae	Neolepisorus	Neolepisorus fortunei	Lu630	Sun Yat-sen University	NC_056109	151915	0.423	80670	53.1021	0.415	21733	14.306	0.451	24756	16.296	0.451	N/A	N
57	Pteridaceae	Acrostichum	Acrostichum speciosum	19HNNU1223	Hainan Normal University	NC_053768	156095	0.384	84476	54.1183	0.369	21885	14.0203	0.435	24867	15.9307	0.435	N/A	N
58	Pteridaceae	Adiantum	Adiantum nelumboides	Liu-CP12	HITBC	NC_050350	149956	0.428	83281	55.537	0.419	21483	14.3262	0.468	22596	15.0684	0.468	N/A	N
59	Pteridaceae	Antrophyum	Antrophyum henryi	FB764	KUN	MT130614	149179	0.4	85729	57.4672	0.383	20800	13.943	0.465	21325	14.2949	0.465	N/A	N
60	Pteridaceae	Calciphilopteris	Calciphilopteris ludens	Huiet s.n.	DUKE	NC_040214	157068	0.435	82423	52.476	0.423	21475	13.6724	0.471	26585	16.9258	0.471	N/A	N
61	Pteridaceae	Coniogramme	Coniogramme petelotii	FB158	KUN	MT130619	153771	0.45	82986	53.9673	0.443	21261	13.8264	0.475	24762	16.1032	0.475	N/A	N
62	Pteridaceae	Cryptogramma	Cryptogramma brunoniana	WH-2013-023	KUN	MT130621	149519	0.424	83382	55.7668	0.414	21139	14.138	0.459	22499	15.0476	0.459	N/A	N
63	Pteridaceae	Haplopteris	Haplopteris elongata	Schuettpelz 1559	BO	NC_040215	156002	0.401	80810	51.8006	0.374	20816	13.3434	0.463	27188	17.428	0.463	N/A	N
64	Pteridaceae	Myriopteris	Myriopteris scabra	Windham 3495	DUKE	NC_040213	162051	0.421	82874	51.1407	0.406	24947	15.3945	0.465	27115	16.7324	0.465	N/A	N
65	Pteridaceae	Pityrogramma	Pityrogramma calomelanos	FB825	KUN	MT130613	150980	0.401	85306	56.5015	0.387	21105	13.9787	0.453	22263	14.7457	0.453	N/A	N
66	Pteridaceae	Pteris	Pteris vittata	SS Liu 201610	Sun Yat-sen University	MH500228	154130	0.417	82623	53.606	0.406	20957	13.597	0.45	25275	16.3985	0.45	N/A	N
67	Pteridaceae	Scoliosorus	Scoliosorus ensiformis	Schuettpelz 1782	US	NC_040218	145327	0.4	82358	56.6708	0.381	20813	14.3215	0.466	21078	14.5038	0.466	N/A	N
68	Pteridaceae	Taenitis	Taenitis blechnoides	FB758	KUN	MT130549	157301	0.404	88538	56.2857	0.393	21035	13.3725	0.45	23864	15.1709	0.45	N/A	N
69	Pteridaceae	Vittaria	Vittaria appalachiana	Stevens OH-p1-s11	PUR	NC_040219	149531	0.401	84330	56.3963	0.381	20831	13.9309	0.467	22185	14.8364	0.467	N/A	N
70	Tectariaceae	Tectaria	Tectaria zeylanica	FB023	KUN	MT130702	151459	0.424	82726	54.6194	0.414	21992	14.5201	0.456	23269	15.3632	0.456	N/A	N
71	Thelypteridaceae	Cyclosorus	Cyclosorus procurrens	FB049	KUN	MT130695	151573	0.425	82605	54.4985	0.418	23290	15.3655	0.451	22838	15.0673	0.451	N/A	N
72	Woodsiaceae	Woodsia	Woodsia macrochlaena	Wu126	N/A	NC_035864	150987	0.427	82470	54.6206	0.421	21621	14.3198	0.452	23448	15.5298	0.452	N/A	N
