# Supplementary material for: Untying the Gordian knot of plastid phylogenomic conflict: A case from ferns
Source: Front Plant Sci. 2022 Nov 24;13:918155. doi: 10.3389/fpls.2022.918155 (PMC9730426; doi:10.3389/fpls.2022.918155)
Supplement: Supplementary Table 2 — List of loci removed in all datasets. [file Table_2.xlsx]

## Sheet: Sheet1
Table S2. List of removed loci in some datasets.
CDSs-BS75	CDSs-LB	CDSs-Slope	CDSs-R2	CDSs-no-outlier	IGS-BS75	IGS-LB	IGS-R2	IGS-slope	IGS-no-outlier	All-BS75	All-LB	All-R2	All-slope	All-no-outlier
petN	psaC	chlL	ndhK	psbC	psbE-psbF	atpB-atpE	ndhE-ndhG	ndhE-ndhG	atpA-ycf12	petN	psaC	ndhK	chlL	psbC
psbT	ccsA	ndhK	chlL	psbD	psbF-psbL	rpl22-rps3	ndhF-ycf2	ccsA-rpl32	accD-rbcL	psbT	ccsA	chlL	ndhK	psbD
psaI	ycf12	ndhE	ndhE	psbF	psaA-psaB	ndhE-psaC	ccsA-rpl32	psbM-rpoB	rpoC1_exon2-rpoC2	psaI	ycf12	ndhE	ndhE	psbF
psbM	chlL	psaC	ycf12	ycf2	rpl22-rps3	rpl2_exon1-rpl23	chlB-rps16_exon1	ndhF-ycf2	atpE-ndhC	psbM	chlL	ycf12	psaC	ycf2
petG	rpl23	psbI	ycf1	rpoA	atpB-atpE	psbI-psbK	psbM-rpoB	petD_exon2-rpoA	psbN-psbT	petG	rpl23	ycf1	psbI	atpA-ycf12
psbL	psaJ	ycf12	ycf2	ndhA	rpl22-rps19	ccsA-ndhD	Ycf1-rps15	atpA-ycf12		psbL	psaJ	ycf2	ycf12	rpoA
psbF	ndhF	psaJ	atpA		rpoA-rps11	ndhH-rps15	rpoB-rpoC1_exon1	petN-psbM		psbF	ndhF	atpA	psaJ	accD-rbcL
ycf12	matK	petG	ndhF		psbH-psbN	ccsA-rpl32	atpE-ndhC	psbI-psbK		ycf12	matK	ndhF	petG	ndhA
psbJ	ycf1	ndhJ	chlB		rpl36-rps11	ndhE-ndhG	chlL-ycf2	ndhH-rps15		psbJ	ycf1	chlB	ndhJ	rpoC1_exon2-rpoC2
rps7	psbI		matK		rpl2_exon1-rpl23		psbI-psbK	rpoB-rpoC1_exon1		rps7	psbI	matK	ndhE-ndhG	atpE-ndhC
psbI	rpl32		psbI		ndhE-ndhG		petN-psbM	atpE-ndhC		psbI	rpl32	psbI	ccsA-rpl32
psaJ	ndhE		petN		rpl33-rps18		rpoA-rps11	chlB-rps16_exon1		psaJ	ndhE	petN	psbM-rpoB
rpl36	ndhK		psaC		ndhJ-ndhK		rpl2_exon2-rps19	atpF_exon1-atpH		rpl36	ndhK	psaC	ndhF-ycf2
psbN			petA		rpl2_exon2-rps19		rpl22-rps19	Ycf1-rps15		psbN	atpB-atpE	petA	petD_exon2-rpoA
petL			rpoC2		psbN-psbT		petD_exon2-rpoA	rpl2_exon1-rpl23		petL	rpl22-rps3	rpoC2	atpA-ycf12
psaC			psaJ		rpoB-rpoC1_exon1		atpF_exon1-atpH	chlL-chlN		psaC	ndhE-psaC	psaJ	petN-psbM
infA			rpoB		psbJ-psbL		rpoC2-rps2	ccsA-ndhD		infA	rpl2_exon1-rpl23	rpoB	psbI-psbK
rps18			rpoA		ndhH-rps15		chlL-chlN	psbI-ycf12		rps18	psbI-psbK	rpoA	ndhH-rps15
rpl33			rps12		chlL-chlN			petA-psbJ		rpl33	ccsA-ndhD	rps12	rpoB-rpoC1_exon1
rps11			ndhJ		atpA-atpF_exon2			ndhJ-ndhK		rps11	ndhH-rps15	ndhJ	atpE-ndhC
psbH			rps7		ndhD-psaC			rpl14-rps8		psbH	ccsA-rpl32	rps7	chlB-rps16_exon1
psbZ			rps11		chlB-rps16_exon1			ndhE-psaC		psbZ	ndhE-ndhG	rps11	atpF_exon1-atpH
atpA					petG-petL			atpI-rps2		atpA		ndhE-ndhG	Ycf1-rps15
psbE					rpl21-rpl32			matK-rps16_exon2		psbE		ndhF-ycf2	rpl2_exon1-rpl23
rps19					psbB-psbT			psbD-rps14		rps19		ccsA-rpl32	chlL-chlN
rps12					ndhA_exon2-ndhI			rpl21-rpl32		rps12		chlB-rps16_exon1	ccsA-ndhD
atpH					psaB-rps14			rpl22-rps3		atpH		psbM-rpoB	psbI-ycf12
psbA					infA-rps8			Ycf3_exon1-rps4		psbA		Ycf1-rps15	petA-psbJ
psbK					rpoC1_exon2-rpoC2			psbC-psbZ		psbK		rpoB-rpoC1_exon1	ndhJ-ndhK
rps16					ndhG-ndhI			ndhG-ndhI		rps16		atpE-ndhC	rpl14-rps8
rpl32					Ycf4-cemA			ndhA_exon2-ndhI		rpl32		chlL-ycf2	ndhE-psaC
ndhJ					cemA-petA			petN-psbZ		ndhJ		psbI-psbK	atpI-rps2
chlL					infA-rpl36			ndhA_exon1-ndhA_exon2		chlL		petN-psbM	matK-rps16_exon2
rps15					ndhF-rpl21			atpH-atpI		rps15		rpoA-rps11	psbD-rps14
rpl23					rpoC2-rps2			petL-psbE		rpl23		rpl2_exon2-rps19	rpl21-rpl32
rpl21					psaJ-rpl33			Ycf4-cemA		rpl21		rpl22-rps19	rpl22-rps3
ndhE								chlB-psbK		ndhE		petD_exon2-rpoA	Ycf3_exon1-rps4
clpP								infA-rps8		clpP		atpF_exon1-atpH	psbC-psbZ
rpl14								psbN-psbT		rpl14		rpoC2-rps2	ndhG-ndhI
ycf3								rpl36-rps11		ycf3		chlL-chlN	ndhA_exon2-ndhI
rps2								rpoA-rps11		rps2			petN-psbZ
rpoB								petG-psaJ		rpoB			ndhA_exon1-ndhA_exon2
atpF								accD-psaI		atpF			atpH-atpI
rps8								ndhJ-rps4		rps8			petL-psbE
rps3								psbB-psbT		rps3			Ycf4-cemA
atpI								rpoC1_exon2-rpoC2		atpI			chlB-psbK
rps14								psaJ-rpl33		rps14			infA-rps8
								ndhF-rpl21		psbE-psbF			psbN-psbT
								rps16_exon1-rps16_exon2		psbF-psbL			rpl36-rps11
								Ycf1-chlN		psaA-psaB			rpoA-rps11
								petG-petL		rpl22-rps3			petG-psaJ
								infA-rpl36		atpB-atpE			accD-psaI
								Ycf3_exon3-psaA		rpl22-rps19			ndhJ-rps4
								accD-rbcL		rpoA-rps11			psbB-psbT
								chlL-ycf2		psbH-psbN			rpoC1_exon2-rpoC2
								psbA-rps7		rpl36-rps11			psaJ-rpl33
								Ycf4-psaI		rpl2_exon1-rpl23			ndhF-rpl21
								rpoC2-rps2		ndhE-ndhG			rps16_exon1-rps16_exon2
								clpP_exon1-psbB		rpl33-rps18			Ycf1-chlN
								rpl2_exon1-rpl2_exon2		ndhJ-ndhK			petG-petL
								rpl33-rps18		rpl2_exon2-rps19			infA-rpl36
								atpB-atpE		psbN-psbT			Ycf3_exon3-psaA
								clpP_exon3-rpl20		rpoB-rpoC1_exon1			accD-rbcL
								rpl20-rps18		psbJ-psbL			chlL-ycf2
								rpoC1_exon1-rpoC1_exon2		ndhH-rps15			psbA-rps7
								ndhD-psaC		chlL-chlN			Ycf4-psaI
								cemA-petA		atpA-atpF_exon2			rpoC2-rps2
								clpP_exon1-clpP_exon2		ndhD-psaC			clpP_exon1-psbB
								atpA-atpF_exon2		chlB-rps16_exon1			rpl2_exon1-rpl2_exon2
								psaB-rps14		petG-petL			rpl33-rps18
								clpP_exon2-clpP_exon3		rpl21-rpl32			atpB-atpE
								rpl2_exon2-rps19		psbB-psbT			clpP_exon3-rpl20
								atpB-rbcL		ndhA_exon2-ndhI			rpl20-rps18
										psaB-rps14			rpoC1_exon1-rpoC1_exon2
										infA-rps8			ndhD-psaC
										rpoC1_exon2-rpoC2			cemA-petA
										ndhG-ndhI			clpP_exon1-clpP_exon2
										Ycf4-cemA			atpA-atpF_exon2
										cemA-petA			psaB-rps14
										infA-rpl36			clpP_exon2-clpP_exon3
										ndhF-rpl21			rpl2_exon2-rps19
										rpoC2-rps2			atpB-rbcL
										psaJ-rpl33
