# Supplementary material for: Untying the Gordian knot of plastid phylogenomic conflict: A case from ferns
Source: Front Plant Sci. 2022 Nov 24;13:918155. doi: 10.3389/fpls.2022.918155 (PMC9730426; doi:10.3389/fpls.2022.918155)
Supplement: Supplementary Table 3 — Characteristics of all analyzed plastome datasets. [file Table_3.xlsx]

## Sheet: Sheet1
Table S3. Characteristics of all analyzed plastome datasets.
Database	No. of loci	No. of sites (bp)	IQ-TREE (lnL)	RAxML (lnL)
CDS	81	83017	-991426	-990516
CDS-GB-all	70	44894	-631503	-630692
CDS-GB-half	70	44038	-624205	-623405
CDS-GB-none	69	29333	-374798	-374325
CDS-BS75	34	56099	-742617	-741845
CDS-LB	68	67733	-723659	-723084
CDS-Slope	72	78823	-938849	-937981
CDS-R2	59	43816	-497725	-497108
CDS-no-outlier	75	70616	-868073	-867140
CDS-codon-align	81	83382	-1.0092e+06	-1.0083e+06
CDS-codon-align-rm3	81	55588	-488562	-488333
IGS	88	171083	-1.42606e+06	-1.42591e+06
IGS-GB-all	79	31920	-578001	-577691
IGS-GB-half	77	20675	-416604	-416360
IGS-GB-none	63	8511	-126409	-126310
IGS-BS75	49	149567	-1.25443e+06	-1.25425e+06
IGS-LB	76	160938	-1.31086e+06	-1.31076e+06
IGS-Slope	12	6488	-74385	-74328.9
IGS-R2	67	77174	-919761	-919344
IGS-no-outlier	76	148714	-1.25959e+06	-1.25945e+06
All	166	254100	-2.43834e+06	-2.43338e+06
All-GB-all	149	76814	-1.21689e+06	-1.21556e+06
All-GB-half	147	64713	-1.04572e+06	-1.04456e+06
All-GB-none	132	37844	-502541	-501954
All-BS75	83	205666	-2.00913e+06	-2.00845e+06
All-LB	144	228671	-2.05193e+06	-2.05129e+06
All-Slope	84	85311	-1.4312e+06	-1.01324e+06
All-R2	126	120990	-1.01416e+06	-1.42979e+06
All-no-outlier	151	219330	-2.14073e+06	-2.13981e+06
All-Homblock	-	34007	-498814	-498330
