# Supplementary material for: Untying the Gordian knot of plastid phylogenomic conflict: A case from ferns
Source: Front Plant Sci. 2022 Nov 24;13:918155. doi: 10.3389/fpls.2022.918155 (PMC9730426; doi:10.3389/fpls.2022.918155)
Supplement: Supplementary Table 4 — Distribution of phylogenetic signal for the three alternative topologies of showing the phylogenetic position of Dennstaedtiaceae based on gene-wise log-likelihood scores (ΔGLS) across each dataset. [file Table_4.xlsx]

## Sheet: Sheet1
Table S4. Distribution of phylogenetic signal for the three alternative topologies of of phylogenetic position of Dennstaedtiaceae, based on gene-wise log-likelihood scores (ΔGLS) across each datasets.
Database	T3	T2	T1
CDS	0.283951	0.296296	0.419753
CDS-GB-all	0.345679	0.308642	0.345679
CDS-GB-half	0.358025	0.296296	0.345679
CDS-GB-none	0.275362	0.304348	0.42029
CDS-BS75	0.235294	0.323529	0.441176
CDS-LB	0.235294	0.308824	0.455882
CDS-Slope	0.222222	0.305556	0.472222
CDS-R2	0.254237	0.305085	0.440678
CDS-no-outlier	0.283784	0.27027	0.445946
CDS-codon-align	0.308642	0.296296	0.395062
CDS-codon-align-rm3	0.345679	0.259259	0.395062
IGS	0.258824	0.529412	0.211765
IGS-GB-all	0.402597	0.376623	0.220779
IGS-GB-half	0.367089	0.455696	0.177215
IGS-GB-none	0.380952	0.301587	0.31746
IGS-BS75	0.22449	0.530612	0.244898
IGS-LB	0.215385	0.569231	0.215385
IGS-Slope	0.265306	0.591837	0.142857
IGS-R2	0.235294	0.558824	0.205882
IGS-no-outlier	0.276316	0.592105	0.131579
All	0.271084	0.415663	0.313253
All-GB-all	0.373418	0.341772	0.28481
All-GB-half	0.3625	0.375	0.2625
All-GB-none	0.325758	0.30303	0.371212
All-BS75	0.228916	0.445783	0.325301
All-LB	0.225564	0.43609	0.338346
All-Slope	0.239669	0.421488	0.338843
All-R2	0.244094	0.440945	0.314961
All-no-outlier	0.278146	0.437086	0.284768
All-Homblock	0.375	0.25	0.375
