# Supplementary material for: Untying the Gordian knot of plastid phylogenomic conflict: A case from ferns
Source: Front Plant Sci. 2022 Nov 24;13:918155. doi: 10.3389/fpls.2022.918155 (PMC9730426; doi:10.3389/fpls.2022.918155)
Supplement: Supplementary Table 5 — Gene-wise phylogenetic signal for the three alternative topologies of showing the phylogenetic position of Dennstaedtiaceae based on all datasets. [file Table_5.xlsx]

## Sheet: Sheet1
Table S5. Gene-wise phylogenetic signal for the three alternative topologies of phylogenetic position of Dennstaedtiaceae based on All dataset.
gene	T1_lnL	T2_lnL	T3_lnL	Phylogenetic signal(ΔGLS)	tree_supported
accD	-10600.9	-10597.5	-10601.9	2.94129	T2
atpA	-16492	-16492.3	-16492.9	0.627356	T1
atpB	-16131.6	-16133	-16133	0.911699	T1
atpE	-5060.99	-5060.99	-5059.59	0.934569	T3
atpF	-7766.52	-7767.03	-7767.03	0.337529	T1
atpH	-3381.52	-3381.64	-3381.64	0.0792213	T1
atpI	-8827.28	-8827.56	-8828.76	0.984028	T1
ccsA	-20080.5	-20080.8	-20078.8	1.28326	T3
cemA	-29985.3	-29984.7	-29984.7	0.433107	T3
chlB	-17178	-17178.9	-17178.8	0.544909	T1
chlL	-13940.4	-13940.2	-13939.5	0.57451	T3
chlN	-23986.8	-23988.5	-23988.2	1.11298	T1
clpP	-7424.16	-7426.18	-7426.25	1.3895	T1
infA	-2349.92	-2347.16	-2349.9	1.84212	T2
matK	-34010.7	-34010.6	-34011.5	0.548347	T2
ndhA	-18463.1	-18468.6	-18469	3.97747	T1
ndhC	-6262.58	-6262.58	-6262.58	6.8e-05	T3
ndhD	-25849.6	-25849.7	-25849.9	0.179444	T1
ndhE	-4826.7	-4826.97	-4825.62	0.895892	T3
ndhF	-43386.1	-43388.6	-43388.4	1.64795	T1
ndhG	-12257.9	-12255.9	-12257.4	1.27345	T2
ndhH	-16164.3	-16164.2	-16161.4	1.90861	T3
ndhI	-8594.06	-8595.79	-8594.34	1.15398	T1
ndhJ	-8064.73	-8064.72	-8064.06	0.447273	T3
ndhK	-13429.9	-13429.9	-13429.9	0.007362	T3
petA	-11879.7	-11880.2	-11877	2.14187	T3
petB	-5450.81	-5450.05	-5452.8	1.83661	T2
petD	-4103.92	-4105.73	-4104.5	1.20359	T1
petG	-1124.15	-1124.22	-1124.06	0.105011	T3
petL	-1657.08	-1657.76	-1657.83	0.499306	T1
petN	-1460.03	-1460.59	-1460.69	0.445013	T1
psaA	-23808.5	-23810.5	-23809.2	1.2913	T1
psaB	-24224.3	-24224.1	-24224.3	0.110096	T2
psaC	-2600.83	-2599.49	-2600.91	0.948255	T2
psaI	-1341.36	-1342.22	-1342.22	0.572802	T1
psaJ	-2082.2	-2082.2	-2082.19	0.00427667	T3
psbA	-5139.07	-5136.56	-5138.54	1.67136	T2
psbB	-18485.2	-18484.9	-18483.8	0.91654	T3
psbC	-14483.3	-14870	-14869.7	257.777	T1
psbD	-9840.24	-10156.7	-10156.7	211.002	T1
psbE	-2033.95	-2033.94	-2033.83	0.07372	T3
psbF	-910.465	-946.421	-946.338	23.9707	T1
psbH	-2657.29	-2657.74	-2657.74	0.297775	T1
psbI	-1517.9	-1516.87	-1516.06	1.22296	T3
psbJ	-1261.41	-1262.7	-1262.7	0.859637	T1
psbK	-2640.96	-2640.96	-2640.96	0.000358667	T3
psbL	-1082.16	-1082.16	-1082.15	0.00267933	T3
psbM	-1270.45	-1270.42	-1270.44	0.0155247	T2
psbN	-1465.71	-1463.68	-1465.71	1.35214	T2
psbT	-1273.65	-1273.65	-1273.5	0.0978807	T3
psbZ	-3020.35	-3020.18	-3020.32	0.108486	T2
rbcL	-16020.1	-16019.2	-16020.2	0.685533	T2
rpl14	-5884.71	-5884.71	-5882.16	1.70018	T3
rpl16	-4485.14	-4485.62	-4487.45	1.54471	T1
rpl2	-14273.8	-14271	-14273.8	1.86738	T2
rpl20	-5836.98	-5837.11	-5837.5	0.349345	T1
rpl21	-7432.49	-7435.24	-7435.33	1.89366	T1
rpl22	-7776.36	-7772.93	-7776.68	2.49592	T2
rpl23	-6250.41	-6250.41	-6250.41	0.000501333	T3
rpl32	-4298.58	-4299.57	-4299.24	0.659593	T1
rpl33	-4035.65	-4034.19	-4035.65	0.968605	T2
rpl36	-1160.43	-1161.6	-1161.59	0.776909	T1
rpoA	-15700.9	-15707.9	-15707.3	4.6937	T1
rpoB	-35292.8	-35290.3	-35293	1.7722	T2
rpoC2	-72841.3	-72841	-72843.2	1.46335	T2
rps11	-4674.08	-4676.71	-4676.72	1.75836	T1
rps12	-4860.56	-4861.07	-4862.07	1.00735	T1
rps14	-4406.76	-4407.62	-4407.83	0.713549	T1
rps15	-6071	-6070.93	-6071.22	0.195344	T2
rps16	-5283.36	-5283.03	-5284.62	1.06283	T2
rps18	-2947.01	-2947.66	-2947.66	0.433543	T1
rps19	-4759.56	-4759.08	-4757.74	1.21902	T3
rps2	-8530.7	-8529.14	-8530.24	1.04156	T2
rps3	-8466.16	-8468.14	-8465.45	1.79715	T3
rps7	-3153.33	-3153.33	-3152.44	0.591911	T3
rps8	-7079.11	-7074.98	-7078.55	2.75381	T2
ycf1	-113401	-113403	-113403	1.32053	T1
ycf12	-1571.34	-1571.28	-1571.48	0.133687	T2
ycf2	-61286	-61278.3	-61282.4	5.1258	T2
ycf3	-6516.04	-6516.6	-6516.05	0.369886	T1
ycf4	-8211.04	-8210.39	-8211.04	0.429027	T2
accD-psaI	-10458.2	-10458	-10459.7	1.1142	T2
accD-rbcL	-15115.8	-15109.5	-15115.1	4.21436	T2
atpA-atpF_exon2	-2113.21	-2113.21	-2112.77	0.293138	T3
atpA-ycf12	-51175.7	-51168.3	-51172.9	4.98823	T2
atpB-atpE	-101.371	-102.84	-102.812	0.979317	T1
atpB-rbcL	-13838.9	-13836.4	-13838.8	1.70567	T2
atpE-ndhC	-85950.1	-85947	-85952.3	3.58211	T2
atpF_exon1-atpF_exon2	-15007.1	-15007.4	-15007.5	0.264269	T1
atpF_exon1-atpH	-12358.3	-12360.8	-12359.6	1.64973	T1
atpH-atpI	-23832.1	-23833.1	-23829.5	2.3904	T3
atpI-rps2	-7255.14	-7255.14	-7255.14	0.000242	T3
ccsA-ndhD	-15101.5	-15102.1	-15102.1	0.376209	T1
ccsA-rpl32	-54437.7	-54437.7	-54434.8	1.96622	T3
cemA-petA	-6255.75	-6253.84	-6255.74	1.27227	T2
chlB-psbK	-17926.6	-17925.1	-17927	1.26519	T2
chlB-rps16_exon1	-11494.8	-11494.6	-11494	0.527477	T3
chlL-chlN	-3276.39	-3276.21	-3276.54	0.220796	T2
chlL-ycf2	-44194.5	-44194.5	-44192.8	1.15073	T3
clpP_exon1-clpP_exon2	-18225.9	-18226.8	-18227.3	0.922543	T1
clpP_exon1-psbB	-12898.3	-12898.1	-12898.3	0.157802	T2
clpP_exon2-clpP_exon3	-15192.2	-15192.2	-15192.2	0.00522	T3
clpP_exon3-rpl20	-32627.7	-32629.5	-32629.5	1.21921	T1
infA-rpl36	-4633.75	-4633.2	-4633.74	0.36606	T2
infA-rps8	-3893.5	-3892.83	-3893.33	0.441775	T2
matK-rps16_exon2	-21661.5	-21662.8	-21662.6	0.878441	T1
ndhA_exon1-ndhA_exon2	-23889	-23890.8	-23889.9	1.21375	T1
ndhA_exon2-ndhI	-4483.23	-4484.27	-4484.27	0.689062	T1
ndhD-psaC	-4078.89	-4078.5	-4078.95	0.297239	T2
ndhE-ndhG	-3558.72	-3557.94	-3555.77	1.96609	T3
ndhE-psaC	-11495.4	-11495.3	-11495.6	0.222953	T2
ndhF-rpl21	-10231.1	-10232.7	-10229.6	2.03034	T3
ndhF-ycf2	-70316.8	-70314.8	-70317	1.46773	T2
ndhG-ndhI	-5594.58	-5591.9	-5594.58	1.78614	T2
ndhH-rps15	-3737.92	-3738.05	-3737.97	0.0867007	T1
ndhJ-ndhK	-1878.22	-1878.12	-1878.22	0.0684553	T2
ndhJ-rps4	-54621.1	-54620.5	-54616.7	2.90011	T3
petA-psbJ	-37106.4	-37110.7	-37110.8	2.93894	T1
petB_exon2-petD_exon1	-3285.34	-3285.6	-3284.73	0.58294	T3
petD_exon1-petD_exon2	-8914.43	-8913.96	-8914.42	0.308312	T2
petD_exon2-rpoA	-10339.5	-10338.1	-10340.5	1.57242	T2
petG-petL	-4222.18	-4220.66	-4222.18	1.01319	T2
petG-psaJ	-29278.5	-29277.1	-29278.5	0.933623	T2
petL-psbE	-19893	-19894.8	-19895.7	1.78254	T1
petN-psbM	-43719.3	-43719.8	-43720	0.519868	T1
petN-psbZ	-41312.3	-41312	-41313.3	0.839931	T2
psaA-psaB	-184.248	-184.242	-184.235	0.008744	T3
psaB-rps14	-6640.11	-6638.78	-6641.14	1.57572	T2
psaJ-rpl33	-7448.26	-7447.31	-7448.26	0.628391	T2
psbA-rps7	-16414	-16413.1	-16412.5	1.04629	T3
psbA-ycf2	-12957.4	-12956.4	-12957.4	0.72663	T2
psbB-psbT	-7171.11	-7169.81	-7171.11	0.866476	T2
psbC-psbZ	-22571.6	-22571.5	-22572.3	0.547279	T2
psbD-rps14	-64321.2	-64319.7	-64320.7	1.04728	T2
psbE-psbF	-139.979	-139.94	-140.006	0.044148	T2
psbF-psbL	-207.43	-206.656	-208.045	0.926323	T2
psbH-psbN	-1352.21	-1351.93	-1352.21	0.186266	T2
psbI-psbK	-18424.1	-18424.1	-18423.8	0.152605	T3
psbI-ycf12	-24945.3	-24944.8	-24944.8	0.323345	T2
psbJ-psbL	-2177.57	-2177.57	-2177.57	0.000908	T3
psbM-rpoB	-85095.5	-85095	-85096.2	0.791515	T2
psbN-psbT	-3792.96	-3788.38	-3793.28	3.26579	T2
rpl14-rps8	-8425.01	-8425.01	-8424.26	0.500141	T3
rpl2_exon1-rpl2_exon2	-17628	-17624.6	-17628	2.31293	T2
rpl2_exon1-rpl23	-2757.69	-2757.87	-2757.88	0.128943	T1
rpl2_exon2-rps19	-2764.06	-2764.02	-2764.01	0.029844	T3
rpl20-rps18	-7946.22	-7945.17	-7946.26	0.731547	T2
rpl21-rpl32	-6705.2	-6705.2	-6705.2	0.000798	T3
rpl22-rps19	-241.119	-238.938	-241.13	1.46137	T2
rpl22-rps3	-3061.65	-3061.6	-3061.56	0.059798	T3
rpl33-rps18	-2593.3	-2593.3	-2591.05	1.50139	T3
rpl36-rps11	-2042.85	-2045.3	-2045.29	1.63216	T1
rpoA-rps11	-2525.12	-2525.11	-2525.49	0.252482	T2
rpoB-rpoC1_exon1	-12099.8	-12099.9	-12099.8	0.0580913	T1
rpoC1_exon1-rpoC1_exon2	-14949.3	-14950.6	-14949.8	0.86106	T1
rpoC1_exon2-rpoC2	-5620.86	-5615.1	-5620.6	3.84171	T2
rpoC2-rps2	-19628.5	-19626.4	-19628.5	1.44024	T2
rps16_exon1-rps16_exon2	-22780.7	-22780.7	-22780.6	0.0219507	T3
Ycf1-chlN	-11844.2	-11843.5	-11844.2	0.500907	T2
Ycf1-rps15	-9611.08	-9610.07	-9611.15	0.719465	T2
Ycf3_exon1-rps4	-25430	-25430	-25430.6	0.401595	T2
Ycf3_exon1-Ycf3_exon2	-16357	-16359.5	-16358.8	1.66154	T1
Ycf3_exon2-Ycf3_exon3	-12660.1	-12658.9	-12660.1	0.843041	T2
Ycf3_exon3-psaA	-7942.54	-7941.39	-7941.85	0.765015	T2
Ycf4-cemA	-5952.99	-5952.99	-5952.99	0.001536	T3
Ycf4-psaI	-12434.4	-12433.9	-12434.3	0.350771	T2
